# Supplementary material for: Independent evolution of satellite DNA sequences in homologous sex chromosomes of Neotropical armored catfish (Harttia)
Source: Commun Biol. 2025 Mar 30;8:524. doi: 10.1038/s42003-025-07891-6 (PMC11955569; doi:10.1038/s42003-025-07891-6)
Supplement: Supplementary file 3 — Supplementary Data 1 [file 42003_2025_7891_MOESM3_ESM.xlsx]

## Sheet: Planilha1
Species	SatDNA family	A+T (%)	Male	Female	Male/Female	Σ	Divergence Male	Divergence Female			Proportion male/female < 1
Harttia villasboas	HviSat01-2531	57.1%	0.00651051	0.00685825	0.949297	0.0133688	11.69	11.79			Proportion male/female > 1
	HviSat02-2707	52.1%	0.00525569	0.00552038	0.952051	0.0107761	3.77	3.65
	HviSat03-997	39.7%	0.00374473	0.00378172	0.990218	0.00752645	10.75	10.81
	HviSat04-2959	54.4%	0.00138466	0.00165072	0.838818	0.00303538	7.48	7.18
	HviSat05-177	65.5%	0.0011182	0.00123612	0.904607	0.00235432	5.54	5.06
	HviSat06-200	0.68	0.00084482	0.000774619	1.09063	0.00161944	5.19	5.12
	HviSat07-93	38.7%	0.00079764	0.000837623	0.952267	0.00163526	7.32	7.29
	HviSat08-4011	56.2%	0.000566046	0.000642333	0.881234	0.00120838	5.12	5.79
	HviSat09-815	59.5%	0.000424192	0.000464331	0.913555	0.000888522	5.06	4.97
	HviSat10-1666	56.5%	0.000417871	0.00039445	1.05938	0.00081232	9.41	11.01
	HviSat11-1338	58.1%	0.000393588	0.000357393	1.10127	0.000750982	4.27	4.38
	HviSat12-144	54.2%	0.000366828	0.000390242	0.940001	0.00075707	10.94	10.76
	HviSat13-730	0.36	0.000363972	0.000418253	0.870219	0.000782225	4.61	4.55
	HviSat14-32	60.5%	0.000351162	0.000342831	1.0243	0.000693993	9.76	9.88
	HviSat15-347	53.1%	0.000347879	0.000347016	1.00249	0.000694896	20.81	20.6
	HviSat16-2480	60.3%	0.000306566	0.000329594	0.930135	0.00063616	5.15	7.31
	HviSat17-49	55.1%	0.000135999	0.000133429	1.01926	0.000269427	5.2	5.14
	HviSat18-1068	24.2%	0.000133953	0.000151026	0.886953	0.000284979	1.45	1.37
	HviSat19-589	61.5%	0.000109466	0.00012288	0.890838	0.000232347	12.14	11.86
	HviSat20-47	68.1%	0.000106951	6.05657e-05	1.76587	0.000167517	3.35	3.21
	HviSat21-575	45.7%	9.21198e-05	0.000111007	0.829853	0.000203127	3.15	3.15
Harttia rondoni	HroSat01-93	37.63%	0.00378991	0.00437881	0.865512	0.00816871	7.74	7.4
	HroSat02-1662	56.38%	0.00376402	0.00354315	1.06234	0.00730717	11.43	11.35
	HroSat03-372	59.14%	0.00263792	0.00276887	0.952706	0.00540679	9.13	8.88
	HroSat04-920	35.98%	0.00220196	0.0022688	0.970537	0.00447076	3.49	3.38
	HroSat05-515	58.83%	0.00218531	0.00265563	0.822896	0.00484093	18.43	17.51
	HroSat06-1634	55.75%	0.00210667	0.00212171	0.992909	0.00422838	19.62	19.41
	HroSat07-19	68.42%	0.00163491	0.00392817	0.4162	0.00556308	5.74	5.18
	HroSat08-347	60.23%	0.00156382	0.0032372	0.483079	0.00480102	7.86	7.38
	HroSat09-2961	54.47%	0.00129171	0.0014224	0.908123	0.00271411	8.61	9.59
	HroSat10-21	80.95%	0.00109178	0.00575086	0.189846	0.00684264	5.78	4.13
	HroSat11-534	25.09%	0.00104182	0.00138155	0.754096	0.00242338	2.15	1.55
	HroSat12-114	30.70%	0.00100651	0.00124163	0.810635	0.00224814	3.42	3.32
	HroSat13-1440	58.82%	0.00072766	0.000592262	1.22861	0.00131992	5.19	5.27
	HroSat14-4165	56.42%	0.000666859	0.000920301	0.72461	0.00158716	5.75	6.46
	HroSat15-93	34.41%	0.00060519	0.000661809	0.914449	0.001267	8.04	8.5
	HroSat16-177	64.97%	0.000497806	0.000567514	0.87717	0.00106532	4.3	3.91
	HroSat17-2481	60.34%	0.000398167	0.000471484	0.844497	0.000869651	7.35	10.73
	HroSat18-1194	61.39%	0.000281495	0.00027502	1.02354	0.000556515	7.03	7.18
	HroSat19-815	60.25%	0.000270435	0.000503189	0.537442	0.000773624	5.33	5.09
	HroSat20-45	57.78%	0.000257782	0.000215465	1.1964	0.000473247	4.19	4.19
	HroSat21-50	60.00%	0.000205573	0.00025248	0.814217	0.000458053	6.14	5.51
	HroSat22-211	62.09%	0.000151882	0.000174905	0.868367	0.000326787	7.12	7.15
	HroSat23-576	46.53%	0.000140003	9.18466e-05	1.52431	0.000231849	3.2	3.39
	HroSat24-48	56.25%	0.00010927	0.000123891	0.881982	0.000233161	9.23	7.1
	HroSat25-35	57.14%	8.1886e-05	0.000132465	0.618171	0.000214351	8.12	8.04
Species	SatDNA family	A+T (%)	Divergence		Abundance
Harttia duriventris	HduSat01-2707	0.52	3.49		0.005296699
	HduSat02-347	62.20%	5.13		0.003393394
	HduSat03-2143	57.10%	11.58		0.00187602
	HduSat04-31	67.70%	7.26		0.001730222
	HduSat05-93	37.60%	9.71		0.001116687
	HduSat06-177	65.00%	5.4		0.000884022
	HduSat07-21	81.00%	5.76		0.000851979
	HduSat08-1754	55.80%	6.04		0.000790658
	HduSat09-771	34.80%	3.39		0.000719605
	HduSat10-1449	59.10%	4.83		0.000559583
	HduSat11-815	60.50%	5.5		0.000538898
	HduSat12-1670	56.10%	10.65		0.000507084
	HduSat13-144	54.20%	10.76		0.000359392
	HduSat14-32	53.10%	20.36		0.000357065
	HduSat15-534	23.60%	1.13		0.000346816
	HduSat16-114	28.90%	2.98		0.00030558
	HduSat17-150	52.00%	11.15		0.000136754
	HduSat18-45	57.80%	4.63		0.000132868
Harttia punctata	HpuSat01-21	71.43%	6.99		0.015663791
	HpuSat02-177	65.54%	3.62		0.014303394
	HpuSat03-144	54.17%	5.29		0.012200361
	HpuSat04-2707	51.64%	3.18		0.008121138
	HpuSat05-1068	40.26%	11.39		0.004088409
	HpuSat06-105	44.76%	10.25		0.002966126
	HpuSat07-2750	54.22%	7.56		0.002216664
	HpuSat08-1546	60.03%	7.34		0.001745528
	HpuSat09-33	39.39%	7.97		0.001719941
	HpuSat10-781	59.67%	2.01		0.000967001
	HpuSat11-32	53.13%	19.3		0.000878637
	HpuSat12-1973	54.84%	3.03		0.000869407
	HpuSat13-60	71.67%	4.77		0.000788852
	HpuSat14-503	58.85%	5.64		0.000642217
	HpuSat15-93	62.37%	6.53		0.000615839
	HpuSat16-33	60.61%	6.49		0.000476905
	HpuSat17-52	53.85%	13.95		0.000397269
	HpuSat18-680	60.74%	7.05		0.000171358
	HpuSat19-794	63.73%	5.55		0.000129686
